# Supplementary material for: Wide Distribution and Diversity of Malaria-Related Haemosporidian Parasites (Polychromophilus spp.) in Bats and Their Ectoparasites in Eastern Europe
Source: Microorganisms. 2021 Jan 22;9(2):230. doi: 10.3390/microorganisms9020230 (PMC7911978; doi:10.3390/microorganisms9020230)
Supplement: Supplementary file 1 [file microorganisms-09-00230-s001.zip]

Archive with 1 entries (1 files):
- microorganisms-1067551-supplementary.xlsx
