# Supplementary material for: Wide Distribution and Diversity of Malaria-Related Haemosporidian Parasites (Polychromophilus spp.) in Bats and Their Ectoparasites in Eastern Europe
Source: Microorganisms. 2021 Jan 22;9(2):230. doi: 10.3390/microorganisms9020230 (PMC7911978; doi:10.3390/microorganisms9020230)
Supplement: Supplementary file 1 [file microorganisms-09-00230-s001.zip › microorganisms-1067551-supplementary.xlsx]

## Sheet: Sheet1
Table S1.	List of bat and ectoparasite species recorded to be harboring Polychromophilus spp., with geographical location and species of Plasmodiidae hosted.
Bat species	Polychromophilus spp. identified in bats	Bat fly species	Polychromophilus spp. identified in bat fliess	Country	Citation
Miniopterus schreibersii	P. melanipherus	-	-	Italy	Dionisi (1899)
Vespertilio murinus	P. murinus	-	-
Miniopterus schreibersii	P. melanipherus	-	-	Russia	Schingarev (1906)
Myotis daubentonii	P. murinus	suspected	P. murinus
Pipistrellus pipistrellus	P. monosoma	-	-	Vietnam	Vassal (1907)
Myotis muricoli	P. mackei	-	-	India	De Mello and Braz De Sa (1916)
Miniopterus schreibersii	P. melanipherus	-	-	Italy	Corradetti (1936)
Miniopterus schreibersii	Haemosporidia in general, possibly Polychromophilus spp.	Bat flies (in general)	-	Israel	Mer and Goldblum (1947)
Myotis myotis
Myotis nattereri
Antrozous pallidus	Polychromophilus spp.	-	-	California	Wood / Garnham (1973)
Pipistrellus hesperus	Polychromophilus spp.	-	-	Texas
Myotis myotis	P. murinus	-	-	Turkey	Wood / Garnham (1973)
Glossophaga spp.	P. murinus	-	-	Brazil
Hipposideros spp.	P. murinusinus	-	-	Malaysia (Malaya)	Eyles et al. (1962)
Myotis daubentonii	P. murinus	-	-	Netherlands	Goedbloed et al. (1964)
Myotis mystacinus
Eptesicus pumilis	P. melanipherus	-	-	New South Wales (Australia)	Dew (1970)
Miniopterus schreibersii
Myotis longipes	P. murinus	Nycteribia spp.	P. murinus	India (Kashmir)	Garnham et al. (1971)
Myotis nigricans	P. deanei	-	-	Brazil	Garnham et al. (1971)
Rhinolophus spp.	P. murinus	-	-	Italy	Moriggi / Garnham (1973)
Miniopterus australis	P. melanipherus	-	-	Republic of Vanuatu (New Hebrides)	McGhee / Garnham (1973)
Miniopterus inflatus	P. melanipherus	-	-	Africa	Anciaux de Faveaux / Garnham (1973)
Rhinolopus spp.	P. murinus
Rhinolophus landeri	P. murinus	-	-	Africa	Adam and Landau (1973)
Triaenomps persicus	P. murinus	-
Miniopterus minor	P. melanipherus	Penicillidia fulvida	P. melanipherus
Rhinolophus spp.	P. murinus	-	-
Miniopterus inflatus	P. corradetti	-	-	Gabon,	Landau et al. (1980)
Miniopterus minor	P. adami			Democratic Republic of the Congo
Myotis daubentonii	P. murinus	-	-	England	Gardner et al. (1987)
Eptesicus fuscus	P. deanei	-	-	Colombia	Marinkelle (1995)
Myotis daubentonii	P. murinus	Nycteribia kolenatii	P. murinus	England and Scotland	Molyneux (1988)
Eptesicus serotinus	P. murinus	-	-	Switzerland	Megali et al. (2011)
Myotis daubentonii		Nycteribia kolenatii	P. murinus
Myotis myotis		-	-
Nyctalus noctula
Miniopterus inflatus	P. melanipherus	Penicillidia fulvida	P. melanipherus	Gabon	Duval et al. (2012)
Miniopterus schreibersii	P. melanipherus	-	-	Switzerland	Witsenburg et al. (2012)
Miniopterus villiersi	P. melanipherus	-	-	Guinea	Schaer et al. (2013)
Neoromicia capensis	Polychromophilus spp.
Pipistrellus cf. grandidieri
Myotis daubentonii	P. murinus	Nycteribia kolenatii	P. murinus	Switzerland	Witsenburg et al. (2014, 2015a)
Miniopterus schreibersii	P. melanipherus	Nycteribia schmidlii	P. melanipherus	Portugal, Spain, France, Switzerland, Italy Croatia, Slovakia	Witsenburg et al. (2015b)
Myotis myotis	Polychromophilus spp.	-	-	Bulgaria	Borner et al. (2016)
Myotis nigricans				Panama
Miniopterus africanus	P. melanipherus	-	-	Kenya, Malawi, Mozambique, Tanzania, Uganda	Lutz et al. (2016)
Miniopterus cf. fraterculus
Miniopterus minor
Miniopterus natalensis
Miniopterus rufus
Miniopterus spp.
Myotis tricolor	Polychromophilus spp.
Coleura afra	P. melanipherus	Brachytarsina allaudi	P. melanipherus	Gabon	Obame-Nkoghe et al. (2016)
Hipposideros caffer		Eucampsipoda africana
Miniopterus inflatus		Nycteribia schmidlii scotti
Rousettus aegyptiacus		Penicillidia fulvida
		Raymondia huberi
Paratriaenops furculus	P. melanipherus	-	-	Madagascar	Ramasindrazana et al. (2018)
Miniopterus aelleni		Penicillidia leptothrinax	P. melanipherus
Miniopterus cf. manavi		Nycteribia stylidiopsis
Miniopterus gleni		-	-
Miniopterus griffithsi
Miniopterus griveaudi
Miniopterus mahafaliensis
Miniopterus majori
Miniopterus sororculus
Myotis goudoti	P. murinus	Penicillidia cf. fulvida	P. murinus
Miniopterus fuliginosus	P. melanipherus	-	-	Australia	Holz et al. (2019)
Miniopterus orianae bassanii
Miniopterus minor	P. melanipherus	-	-	Gabon	Rosskopf et al. (2019)
References
Adam, J. P., & Landau, I. (1973). Developmental stages of Polychromophillus sp., a parasite of insectivorous bats from the Congo-Brazzaville, in the nycteribiid fly Penicillidia fulvida Bigot 1889. Transactions of The Royal Society of Tropical Medicine and Hygiene, 67(1), 5-6.
Borner, J.; Pick, C.; Thiede, J.; Kolawole, O.M.; Kingsley, M.T.; Schulze, J.; Cottontail, V.M.; Wellinghausen, N.; Schmidt-Chanasit, J.; Bruchhaus, I. Phylogeny of haemosporidian blood parasites revealed by a multi-gene approach. Mol. Phylogenet. Evol. 2016, 94, 221–231.
Corradetti, A. (1936). Alcuni protozoi parassiti di Nycteribiidae del genere Listropoda. Annales di Igiene 46, 444-8.
De Mello, F., L.J. Braz De Sa 1916. A contribution to the study of haemo-protozoa in Portuguese India. Indian J Med Res,Vol.3, April 1916 pp 731-737.
Dew, B. B. (1970). Seasonal variation of Polychromophilus melanipherus (Sporozoa: Haemoproteidae) in the bent-winged bat Miniopterus schreibersii (Chiroptera) in New South Wales. Parasitology, 61(1), 161-166.
Dionisi, A. La malaria di alcune specie di pipistrelli. Atti della Soc. per gli Stud. della Malar. 1899, 1, 133–175.
Duval, L., Mejean, C., Maganga, G. D., Makanga, B. K., Koumba, L. B. M., Peirce, M. A., ... & Bourgarel, M. (2012). The chiropteran haemosporidian Polychromophilus melanipherus: a worldwide species complex restricted to the family Miniopteridae. Infection, Genetics and Evolution, 12(7), 1558-1566.
Eyles D.E., Dunn F.L. & Liat L.B. 1962. Blood parasites of Malayan bats. Medical Journal of Malaya, 1962, 17, 87–88.
Gardner, R.A.; Molyneaux, D.H.; Stebbings, R.E. Studies on the prevalence of haematozoa of British bats. Mamm. Rev. 1987, 17, 75–80, doi:10.1111/j.1365-2907.1987.tb00051.x.
Garnham, P. C. C., Lainson, R., & Shaw, J. J. (1971). A contribution to the study of the Haematozoon parasites of bats: a new mammalian haemoproteid, Polychromophilus deanei n. sp. Memórias do Instituto Oswaldo Cruz, 69(1), 119-125.
Garnham, P.C. Polychromophilus species in insectivorous bats. Trans. R. Soc. Trop. Med. Hyg. 1973, 67, 2–3, doi:10.1016/0035-9203(73)90253-8.
Garnham, P.C. Types of bat malaria. Riv. Malariol. 1953, 32, 149–154.
Goedbloed, E.; Cremers-Hoyer, L.; Perié, N.M. Blood parasites of bats in the netherlands. Ann. Trop. Med. Parasitol. 1964, 58, 257–260, doi:10.1080/00034983.1964.11686240.
Holz, P.H.; Lumsden, L.F.; Legione, A.R.; Hufschmid, J. Polychromophilus melanipherus and haemoplasma infections not associated with clinical signs in southern bent-winged bats (Miniopterus orianae bassanii) and eastern bent-winged bats (Miniopterus orianae oceanensis). Int. J. Parasitol. Parasites Wildl. 2019, 8, 10–18, doi:10.1016/j.ijppaw.2018.11.008.
Landau, I.; Rosin, G.; Miltgen, F.; Hugot, J.; Leger, N.; Beveridge, I.; Baccam, D. Sur le genre Polycbromophilus-(Haemoproteidae, parasite de Microchiroptères). Ann. Parasitol. Hum. Comparée 1980, 55, 13–32.
Lutz, H.L.; Patterson, B.D.; Kerbis Peterhans, J.C.; Stanley, W.T.; Webala, P.W.; Gnoske, T.P.; Hackett, S.J.; Stanhope, M.J. Diverse sampling of East African haemosporidians reveals chiropteran origin of malaria parasites in primates and rodents. Mol. Phylogenet. Evol. 2016, 99, 7–15, doi:10.1016/j.ympev.2016.03.004.
Marinkelle C.J. 1995. The haemoproteid parasite, Bioccala deanei, from a Colombian bat, Eptesicus fuscus (Vespertilionidae). Annals of Tropical Medicine and Parasitology, 89, 89–91.
Megali, A.; Yannic, G.; Christe, P. Disease in the dark: Molecular characterization of Polychromophilus murinus in temperate zone bats revealed a worldwide distribution of this malaria-like disease. Mol. Ecol. 2011, 20, 1039–1048, doi:10.1111/j.1365-294X.2010.04905.x.
Mer, G.G., Goldblum, N. 1947. A haemosporidian of bats. Nature, London 159: 444.
Molyneuxf, D.H. Polychromophilus murinus: A malarial parasite of bats: Life-history and ultrastructural studies. Parasitology 1988, 96, 591–605, doi:10.1017/S0031182000080215.
Obame-Nkoghe, J., Rahola, N., Bourgarel, M., Yangari, P., Prugnolle, F., Maganga, G. D., ... & Paupy, C. (2016). Bat flies (Diptera: Nycteribiidae and Streblidae) infesting cave-dwelling bats in Gabon: diversity, dynamics and potential role in Polychromophilus melanipherus transmission. Parasites & vectors, 9(1), 333.
Ramasindrazana, B.; Goodman, S.M.; Dsouli, N.; Gomard, Y.; Lagadec, E.; Randrianarivelojosia, M.; Dellagi, K.; Tortosa, P. Polychromophilus spp. (Haemosporida) in Malagasy bats: Host specificity and insights on invertebrate vectors. Malar. J. 2018, 17, 1–11, doi:10.1186/s12936-018-2461-8.
Rosskopf, S. P., Held, J., Gmeiner, M., Mordmüller, B., Matsiégui, P. B., Eckerle, I., ... & Schaer, J. (2019). Nycteria and Polychromophilus parasite infections of bats in Central Gabon. Infection, Genetics and Evolution, 68, 30-34.
Schaer, J.; Perkins, S.L.; Decher, J.; Leendertz, F.H.; Fahr, J.; Weber, N.; Matuschewski, K. High diversity of West African bat malaria parasites and a tight link with rodent Plasmodium taxa. Proc. Natl. Acad. Sci. U. S. A. 2013, doi:10.1073/pnas.1311016110.
Schingarew, A.J. 1906. Des Hemosporidies des chauves-souris. Arch. Sci. Biol., St Petersbourg 12: 181-189.
Vassal, J. J. (1907). Sur un hématozoaire d’un Chiroptère. Ann. Inst. Pasteur, 21, 224-234.
Witsenburg, F.; Salamin, N.; Christe, P. The evolutionary host switches of Polychromophilus: A multi-gene phylogeny of the bat malaria genus suggests a second invasion of mammals by a haemosporidian parasite. Malar. J. 2012, 11, 1–9, doi:10.1186/1475-2875-11-53.
Witsenburg, F.; Schneider, F.; Christe, P. Epidemiological traits of the malaria-like parasite Polychromophilus murinus in the Daubenton’s bat Myotis daubentonii. Parasites and Vectors 2014, 7, 1–8, doi:10.1186/s13071-014-0566-7.
Witsenburg, F.; Schneider, F.; Christe, P. Signs of a vector’s adaptive choice: On the evasion of infectious hosts and parasite-induced mortality. Oikos 2015, 124, 668–676, doi:10.1111/oik.01785.
Wood, S. F. (1952). Mammal blood parasite records from southwestern United States and Mexico. The Journal of Parasitology, 38(1), 85-86.
